# Supplementary material for: Obesity-Associated Differentially Methylated Regions in Colon Cancer
Source: J Pers Med. 2022 Apr 20;12(5):660. doi: 10.3390/jpm12050660 (PMC9142939; doi:10.3390/jpm12050660)
Supplement: Supplementary file 1 [file jpm-12-00660-s001.zip]

Archive with 1 entries (1 files):
- jpm-1645163-supplementary.pdf
